# Supplementary material for: Identification of a signature of evolutionarily conserved stress-induced mutagenesis in cancer
Source: Front Genet. 2022 Sep 6;13:932763. doi: 10.3389/fgene.2022.932763 (PMC9488704; doi:10.3389/fgene.2022.932763)
Supplement: Supplementary file 1 [file Table2.XLSX]

## Sheet: Sheet1
Mutation	Normal (CGI)			Cancer (PCAWG)			Vemurafenib Parental			Vemurafenib Selected			Tunicamycin Parental			Tunicamycin Selected			FRAP1 KD Parental			FRAP1 KD Selected
WT > MT	OR	CI_low	CI_high	OR	CI_low	CI_high	OR	CI_low	CI_high	OR	CI_low	CI_high	OR	CI_low	CI_high	OR	CI_low	CI_high	OR	CI_low	CI_high	OR	CI_low	CI_high
A>C	1.302	1.208	1.402	0.759	0.756	0.762	0.703785	0.674059	0.735017	0.956895	0.908033	1.00836	0.734001	0.703923	0.76555	0.802992	0.763135	0.844963	0.820322	0.788548	0.853424	0.858952	0.805724	0.915583
A>G	1.19	1.138	1.243	0.538	0.536	0.54	1.45782	1.40715	1.51064	1.33414	1.28486	1.38543	1.32702	1.2837	1.372	1.24897	1.2012	1.29874	1.39094	1.3505	1.43277	1.41085	1.34152	1.48385
A>T	0.851	0.79	0.916	0.616	0.613	0.619	0.585163	0.562582	0.608722	0.770138	0.734277	0.807696	0.608162	0.585099	0.632211	0.753614	0.718533	0.790393	0.627771	0.605755	0.650597	0.745926	0.701065	0.793501
C>A	0.983	0.913	1.059	0.452	0.45	0.454	0.654114	0.629894	0.679318	0.694003	0.664862	0.724409	0.661872	0.638398	0.686343	0.572097	0.548209	0.596963	0.544756	0.527801	0.562341	0.506401	0.479202	0.535019
C>G	1.355	1.26	1.456	0.441	0.438	0.444	1.13092	1.07582	1.18927	1.00228	0.951283	1.05599	1.1817	1.12565	1.24096	0.906033	0.859195	0.955507	1.09932	1.05382	1.14697	0.931347	0.868458	0.998664
C>T	1.382	1.285	1.485	2.03	2.027	2.039	1.45406	1.40868	1.50099	1.08438	1.05111	1.11871	1.537	1.48963	1.58606	1.62553	1.56582	1.68765	1.60286	1.55834	1.64885	1.71166	1.63097	1.79637
G>A	0.8	0.764	0.837	2.046	2.042	2.05	1.41878	1.37456	1.46459	1.20189	1.16372	1.24134	1.51975	1.4728	1.56839	1.66115	1.60027	1.72451	1.65449	1.60802	1.70247	1.79963	1.71444	1.88941
G>C	0.894	0.831	0.962	0.443	0.44	0.446	1.09321	1.04208	1.14721	1.02347	0.971886	1.07777	1.07158	1.02418	1.12154	0.941263	0.89425	0.990875	1.03038	0.98955	1.073	1.00478	0.941774	1.07195
G>T	1.088	1.039	1.138	0.452	0.45	0.454	0.699427	0.673023	0.726944	0.650847	0.62311	0.679738	0.720026	0.693928	0.747192	0.599001	0.573707	0.62541	0.564281	0.546739	0.582355	0.519129	0.491034	0.548721
T>A	0.759	0.725	0.795	0.616	0.613	0.618	0.442841	0.427153	0.459149	0.718242	0.686739	0.751085	0.502987	0.485487	0.521209	0.63075	0.602963	0.65978	0.543814	0.52586	0.562347	0.626187	0.590963	0.663373
T>C	1.167	1.081	1.259	0.54	0.538	0.542	1.49025	1.43785	1.54469	1.45595	1.40216	1.51193	1.24386	1.20401	1.28527	1.28448	1.23579	1.3352	1.30405	1.26659	1.34266	1.43173	1.36132	1.50587
T>G	1.033	0.961	1.11	0.76	0.757	0.764	0.933447	0.889134	0.980267	0.984069	0.930329	1.04085	0.806579	0.770756	0.844274	0.965643	0.912793	1.02172	0.876863	0.841092	0.914264	0.902417	0.839068	0.970376
