# Supplementary material for: Identification of a signature of evolutionarily conserved stress-induced mutagenesis in cancer
Source: Front Genet. 2022 Sep 6;13:932763. doi: 10.3389/fgene.2022.932763 (PMC9488704; doi:10.3389/fgene.2022.932763)
Supplement: Supplementary file 2 [file Table3.XLSX]

## Sheet: PCAWG de novo 26 ref sig 82
	Supplemental Table 5: Cosine similarity matrix between the 26 de novo signatures identified from the clustered SNVs of the PCAWG samples and the 82 reference signatures from SIGNAL
		SBS1	SBS2	SBS3	SBS4	SBS5	SBS6	SBS7a	SBS7c	SBS8	SBS9	SBS10a	SBS10d	SBS11	SBS12	SBS13	SBS14	SBS15	SBS16	SBS17	SBS17a	SBS18	SBS19	SBS20	SBS22	SBS23	SBS24	SBS26	SBS28	SBS30	SBS31	SBS32	SBS33	SBS35	SBS38	SBS44	SBS52	SBS53	SBS57	SBS84	SBS87	SBS88	SBS90	SBS92	SBS93	SBS94	SBS95	SBS96	SBS97
1	SBSA	0.12175	0.17621	0.125625	0.115	0.329842	0.105222	0.755781	0.131826	0.139577	0.0560618	0.0395663	0.0325255	0.644106	0.0471293	0.0856086	0.226706	0.11541	0.0643786	0.0511779	0.0453991	0.0913775	0.164424	0.206332	0.0327607	0.452913	0.0915313	0.0931595	0.0792476	0.615555	0.484485	0.278586	0.0541007	0.276765	0.132033	0.148767	0.0339667	0.100586	0.109286	0.24796	0.050933	0.0826021	0.0101821	0.193531	0.0613943	0.148735	0.0647614	0.0202302	0.0750995
2	SBSB	0.0737206	0.05786	0.0985808	0.122792	0.207463	0.0375583	0.180685	0.166125	0.0968218	0.0684505	0.00542025	0.00581798	0.119221	0.0674103	0.0416599	0.044117	0.0229136	0.0664832	0.0296822	0.0396462	0.0593852	0.298983	0.0974837	0.0213322	0.275841	0.00776023	0.0235139	0.052557	0.391017	0.128407	0.263233	0.0462271	0.0915299	0.0358041	0.050619	0.0517757	0.28361	0.0370366	0.178931	0.0608761	0.0476138	0.00933721	0.183254	0.0371308	0.0506353	0.0452669	0.031861	0.0224797
3	Signature.1-like	0.885353	0.0532897	0.143638	0.0729828	0.385712	0.866685	0.0292725	0.0207255	0.158293	0.0831851	0.0438643	0.0326458	0.0859259	0.0909168	0.0590162	0.506978	0.611592	0.127563	0.0727363	0.137997	0.144668	0.0747449	0.269619	0.0393494	0.25794	0.129993	0.226054	0.0760845	0.115642	0.122452	0.187409	0.212428	0.142073	0.0886787	0.506073	0.0715242	0.274845	0.113769	0.204703	0.614054	0.158586	0.0395684	0.15088	0.113195	0.071939	0.924521	0.910712	0.423266
4	SBSC	0.0472141	0.0108973	0.172775	0.0381017	0.164067	0.0801423	0.0209007	0.0329141	0.109661	0.135999	0.0120229	0.0596336	0.00513852	0.372559	0.0265053	0.0428311	0.0482176	0.138868	0.318269	0.802455	0.0691787	0.0322856	0.168817	0.0178493	0.0592079	0.0691152	0.278367	0.297743	0.0406621	0.110491	0.0409435	0.0820604	0.192033	0.0304747	0.164462	0.0453758	0.130937	0.132004	0.0648349	0.0152831	0.0547182	0.0292038	0.149604	0.0789299	0.0935983	0.0633104	0.0178407	0.112114
5	Signature.28-like	0.0642984	0.0203396	0.229937	0.0492878	0.192735	0.106454	0.0219248	0.245103	0.114759	0.406208	0.340237	0.168134	0.0101458	0.211621	0.0399264	0.15449	0.0999005	0.130606	0.539441	0.292133	0.105273	0.0334412	0.114015	0.0243648	0.0920295	0.0891656	0.23802	0.866484	0.0850585	0.0763379	0.0813911	0.128731	0.10603	0.0331583	0.200561	0.0599954	0.107454	0.415557	0.0859533	0.0249571	0.392341	0.115503	0.144302	0.380044	0.0617386	0.0934327	0.0128529	0.248167
6	SBSD	0.0144323	0.00455727	0.071469	0.0140038	0.0408452	0.0107367	0.00701409	0.0142918	0.0676874	0.0301519	0.00423307	0.00719625	0.00243559	0.0398178	0.00550646	0.0118978	0.01121	0.0214358	0.0261451	0.0799347	0.0122229	0.00510122	0.0147939	0.011062	0.026252	0.0229709	0.0237965	0.0386111	0.013853	0.0211013	0.0130207	0.0458032	0.0336581	0.0116329	0.0161665	0.0193821	0.0340958	0.0254649	0.00772045	0.0144765	0.0091463	0.00302373	0.0212674	0.0215697	0.0190271	0.0109332	0.00275058	0.0663546
7	SBSE	0.18589	0.0313158	0.429665	0.135792	0.350337	0.187283	0.0240333	0.0769763	0.229443	0.331905	0.0559434	0.0856116	0.0401979	0.45578	0.0792515	0.145951	0.110996	0.349682	0.150926	0.273094	0.136922	0.080163	0.181312	0.0669663	0.139244	0.106683	0.354219	0.260972	0.100037	0.120514	0.115308	0.123934	0.21369	0.0546956	0.240078	0.110491	0.258751	0.135526	0.225732	0.141398	0.224547	0.0720294	0.342902	0.382272	0.0887554	0.205758	0.127591	0.319206
8	Signature.26-like	0.168187	0.0446764	0.425527	0.20203	0.583503	0.322942	0.039286	0.0953565	0.209487	0.275391	0.0882581	0.120489	0.0657613	0.866731	0.06227	0.305727	0.258326	0.618347	0.125165	0.234702	0.185331	0.176858	0.365727	0.0915534	0.211631	0.160091	0.914636	0.241106	0.138296	0.129858	0.201551	0.378787	0.243804	0.0733042	0.63388	0.119026	0.25289	0.319778	0.268507	0.0216645	0.42349	0.0818599	0.70831	0.414057	0.125425	0.108473	0.0587226	0.540073
9	SBSF	0.0628983	0.0186607	0.256055	0.0688874	0.232209	0.0793547	0.0169875	0.0487606	0.18731	0.151648	0.0254099	0.0641966	0.0262692	0.406023	0.0374776	0.0711195	0.060433	0.203907	0.120391	0.316367	0.0738886	0.0723874	0.155928	0.0476496	0.10111	0.0799993	0.27334	0.213225	0.052777	0.0859351	0.072895	0.153672	0.153919	0.031864	0.164321	0.0553156	0.127082	0.0775628	0.137709	0.0431801	0.111134	0.0233622	0.211875	0.14814	0.0788315	0.051128	0.013581	0.189375
10	SBSG	0.060818	0.0154634	0.272146	0.0669823	0.216827	0.0522434	0.0140774	0.137813	0.108115	0.832878	0.104607	0.139038	0.00403865	0.17993	0.0221373	0.0594397	0.034908	0.316329	0.107597	0.0377687	0.121903	0.0364735	0.0496855	0.0558422	0.0738903	0.0724313	0.174659	0.223677	0.0657648	0.0615871	0.0623704	0.0368292	0.0933659	0.0345368	0.105756	0.0739006	0.0950009	0.119497	0.124688	0.0437076	0.319773	0.145287	0.236744	0.48014	0.0539208	0.0643699	0.0145514	0.120337
11	Signature.13-like	0.030746	0.123913	0.610391	0.056576	0.0662399	0.0117989	0.0126591	0.026862	0.0716656	0.0150661	0.00219378	0.00796982	0.00544562	0.0299275	0.918099	0.00453747	0.0631515	0.113446	0.0424349	0.00332238	0.105767	0.0225527	0.00821202	0.0226133	0.0636855	0.0489257	0.0353439	0.0369885	0.072702	0.0509536	0.0784779	0.0493292	0.0914853	0.0585119	0.022965	0.0321853	0.0615842	0.0648127	0.0424011	0.043742	0.0186469	0.0162264	0.112031	0.171503	0.0425404	0.0808789	0.00665001	0.059547
12	SBSH	0.100456	0.109909	0.213059	0.104657	0.33183	0.0919507	0.411302	0.084306	0.139155	0.11088	0.0630786	0.0433867	0.246363	0.231709	0.0549258	0.158393	0.0628717	0.170065	0.0967407	0.15572	0.10563	0.175726	0.118479	0.0272796	0.235535	0.106148	0.278465	0.118709	0.299071	0.137788	0.17492	0.0602156	0.144439	0.0948459	0.185471	0.0701218	0.180327	0.0972941	0.131123	0.0295478	0.182676	0.0230475	0.237177	0.077074	0.12305	0.0600543	0.0225307	0.148841
13	SBSI	0.173708	0.0412127	0.276564	0.177404	0.385063	0.280081	0.016832	0.0176422	0.190817	0.136885	0.0254041	0.0664657	0.0989199	0.356125	0.0467863	0.203866	0.155607	0.218141	0.0902193	0.185685	0.124551	0.10107	0.353845	0.0463079	0.170809	0.0989697	0.452018	0.190474	0.215097	0.0931489	0.289179	0.676895	0.164847	0.0565006	0.452124	0.0609404	0.267587	0.118136	0.28885	0.212323	0.0703612	0.0182168	0.383988	0.130454	0.0836768	0.211626	0.120485	0.20177
14	Signature.17-like	0.0251423	0.00972486	0.0797065	0.0195511	0.055971	0.0379702	0.0124818	0.0368783	0.0357497	0.168202	0.086686	0.0478472	0.0038055	0.0627625	0.0221204	0.0626656	0.0226229	0.0421958	0.929539	0.167488	0.0717454	0.0158683	0.0560014	0.013921	0.0272527	0.0473346	0.0692599	0.666165	0.0343518	0.0289212	0.045219	0.0211874	0.062612	0.016212	0.065575	0.0141137	0.0359538	0.0733	0.0405577	0.017167	0.0688949	0.10356	0.0447531	0.325288	0.0303571	0.0652296	0.00857275	0.104602
15	SBSJ	0.133772	0.0552371	0.518443	0.0983753	0.275714	0.141293	0.0265754	0.190183	0.194173	0.464243	0.239426	0.142715	0.051569	0.153815	0.257465	0.171576	0.157325	0.267809	0.312717	0.205688	0.162482	0.0644304	0.104144	0.043419	0.156438	0.114878	0.20924	0.538145	0.0947448	0.105652	0.148324	0.108725	0.177626	0.0590863	0.198981	0.0849064	0.154423	0.279892	0.194453	0.108842	0.377998	0.121385	0.229763	0.422488	0.0883318	0.181147	0.0675632	0.33832
16	SBSK	0.221857	0.21753	0.144182	0.133375	0.340022	0.146157	0.7642	0.179212	0.186366	0.0661528	0.114096	0.0360923	0.525219	0.0590239	0.0928353	0.218133	0.0831928	0.0992887	0.0635668	0.0687417	0.100383	0.483304	0.147526	0.0329953	0.448712	0.061346	0.0720379	0.0782568	0.449328	0.354572	0.259433	0.0564899	0.248415	0.120716	0.12224	0.0439221	0.291395	0.096894	0.238905	0.0899885	0.0736359	0.0226929	0.20179	0.0759121	0.157007	0.119228	0.143584	0.0546888
17	SBSL	0.0939492	0.0253583	0.553529	0.169865	0.261658	0.0817043	0.0100601	0.0277211	0.259071	0.114256	0.0209659	0.0313658	0.0404622	0.174087	0.0979667	0.0761881	0.0627733	0.211837	0.067884	0.07959	0.139543	0.0409349	0.0805069	0.0301099	0.123583	0.113954	0.133745	0.104566	0.120404	0.0939644	0.134506	0.060804	0.174365	0.0490969	0.124517	0.0785638	0.17676	0.0918262	0.18841	0.0830038	0.1567	0.0196759	0.195913	0.179144	0.117459	0.106286	0.0371391	0.195555
18	SBSM	0.144633	0.0337354	0.345239	0.161666	0.500675	0.148567	0.01283	0.0230001	0.176753	0.235752	0.0474728	0.0825081	0.0304554	0.496352	0.0518284	0.118058	0.0805319	0.884225	0.0646856	0.033831	0.128408	0.107587	0.173409	0.109197	0.123158	0.080661	0.480747	0.133786	0.0530919	0.0749786	0.1111	0.0901138	0.162527	0.0495078	0.284891	0.112451	0.223271	0.139259	0.167953	0.0508198	0.577466	0.0517264	0.710955	0.273156	0.0950523	0.0975898	0.0611539	0.216163
19	SBSN	0.341843	0.103042	0.0538586	0.0304746	0.163916	0.270395	0.184125	0.0258424	0.0595841	0.0454932	0.184469	0.0223398	0.11131	0.0259342	0.0573924	0.182073	0.0966378	0.0430955	0.0333414	0.0202077	0.0758564	0.0384102	0.0884243	0.0149522	0.15466	0.0319536	0.0507161	0.0286117	0.120692	0.11227	0.0993845	0.069557	0.108775	0.0409919	0.129051	0.0375633	0.233226	0.0502877	0.065288	0.19655	0.0510028	0.0264925	0.0573778	0.0522344	0.0557686	0.270532	0.36211	0.0636712
20	SBSO	0.147614	0.0512335	0.435263	0.154504	0.501449	0.264265	0.0880681	0.286741	0.266215	0.42283	0.167373	0.160055	0.168807	0.620458	0.0855512	0.243247	0.189697	0.358314	0.338934	0.531615	0.206184	0.243521	0.273619	0.0511055	0.281803	0.165729	0.623622	0.479628	0.21124	0.224312	0.348651	0.146805	0.275651	0.0767424	0.500769	0.113864	0.20605	0.62809	0.297272	0.0439113	0.530474	0.113762	0.438245	0.467528	0.169209	0.123461	0.0356244	0.334014
21	SBSP	0.114629	0.0582111	0.18817	0.149697	0.337351	0.0919156	0.248244	0.345983	0.240159	0.109556	0.0455219	0.0451728	0.422716	0.047029	0.0955774	0.185789	0.096601	0.119402	0.0618305	0.0823643	0.0961212	0.87422	0.192697	0.0280165	0.622725	0.0533342	0.0776756	0.103241	0.222755	0.569832	0.380129	0.041192	0.334411	0.0444327	0.136853	0.0460585	0.273558	0.12385	0.392353	0.105745	0.0920091	0.0308266	0.230159	0.134658	0.195326	0.0715828	0.0268124	0.0841848
22	Signature.7-like	0.147304	0.221221	0.119569	0.117802	0.296557	0.0905619	0.854053	0.116467	0.135965	0.0519224	0.0654296	0.0268129	0.552688	0.0438288	0.0832929	0.181502	0.0636934	0.056681	0.0570653	0.0481007	0.0835475	0.225263	0.131955	0.0310144	0.360381	0.0615672	0.0545832	0.0794246	0.568544	0.315659	0.209649	0.04665	0.204823	0.137975	0.0916243	0.0339609	0.185597	0.0742871	0.176736	0.0638012	0.0511375	0.0113953	0.173894	0.0508957	0.123043	0.0852461	0.0650538	0.0323112
23	SBSQ	0.0689156	0.0225604	0.213606	0.115285	0.244704	0.116128	0.080793	0.141019	0.0802518	0.137942	0.0373551	0.0628254	0.0625991	0.461399	0.0330932	0.0816232	0.0508846	0.201462	0.0577761	0.0368651	0.103315	0.117517	0.142774	0.0475799	0.148626	0.0306746	0.348608	0.111408	0.152455	0.156809	0.102086	0.242384	0.125365	0.0426664	0.223428	0.0651694	0.123271	0.0595498	0.0977959	0.0574896	0.104869	0.0639777	0.333873	0.633631	0.053685	0.0729118	0.0253017	0.103659
24	SBSR	0.0988069	0.0271587	0.251702	0.0578473	0.293105	0.186177	0.0284459	0.266321	0.115967	0.284311	0.129554	0.130055	0.0114474	0.389235	0.0322522	0.103681	0.144537	0.272826	0.1496	0.166301	0.114715	0.051314	0.11421	0.030245	0.0909843	0.111741	0.422193	0.302049	0.0454728	0.0733528	0.0699012	0.0862002	0.11347	0.0381091	0.315977	0.0518856	0.0794851	0.812437	0.0791762	0.0271235	0.60639	0.0791274	0.250197	0.211374	0.079149	0.0950058	0.0289008	0.216658
25	SBSS	0.1305	0.0650025	0.113583	0.13744	0.347069	0.0920752	0.393707	0.354514	0.1764	0.0667233	0.018896	0.0324451	0.451811	0.0410959	0.0726955	0.146033	0.0476651	0.072487	0.0419936	0.0859945	0.0848776	0.668811	0.196892	0.0296671	0.64795	0.0131284	0.0789472	0.0553367	0.351934	0.867549	0.232898	0.0542772	0.430624	0.0692081	0.10998	0.0452588	0.185383	0.108136	0.283531	0.139726	0.0680885	0.0179322	0.230823	0.0995052	0.171765	0.101384	0.053975	0.0472888
26	SBST	0.111031	0.211111	0.0930218	0.07825	0.211221	0.0689236	0.791053	0.0229369	0.100638	0.0259248	0.0584645	0.0208313	0.478112	0.0311888	0.0654158	0.159153	0.057304	0.0400391	0.0403743	0.0170829	0.0612681	0.0893766	0.0816775	0.02313	0.205561	0.0653617	0.0439349	0.0579417	0.442474	0.11355	0.140436	0.033002	0.106134	0.125208	0.0711497	0.0166325	0.112589	0.0532585	0.114683	0.0302054	0.0350996	0.00659614	0.10907	0.0284226	0.0908052	0.0612045	0.0438405	0.0238143
[truncated: 72 more columns]
