# Supplementary material for: Identification of a signature of evolutionarily conserved stress-induced mutagenesis in cancer
Source: Front Genet. 2022 Sep 6;13:932763. doi: 10.3389/fgene.2022.932763 (PMC9488704; doi:10.3389/fgene.2022.932763)
Supplement: Supplementary file 3 [file Table4.XLSX]

## Sheet: Sheet1
Base change	Tunicamycin	parental	Vermurafenib	parental	FRAP1	parental
A>C	depleted	depleted	depleted	depleted	depleted	depleted
A>G	enriched	enriched	enriched	enriched
A>T	depleted	depleted	depleted	depleted	depleted	depleted
C>A	depleted	depleted	depleted	depleted	depleted	depleted
C>G	depleted	enriched			depleted	enriched
C>T	enriched	enriched	enriched	enriched	enriched	enriched
G>A	enriched	enriched	enriched	enriched	enriched	enriched
G>C		enriched
G>T	depleted	depleted	depleted	depleted	depleted	depleted
T>A	depleted	depleted	depleted	depleted	depleted	depleted
T>C	enriched	enriched	enriched	enriched	enriched	enriched
T>G					depleted	depleted
